# Supplementary material for: Molecular subgroup of periodontitis revealed by integrated analysis of the microbiome and metabolome in a cross-sectional observational study
Source: J Oral Microbiol. 2021 Mar 25;13(1):1902707. doi: 10.1080/20002297.2021.1902707 (PMC8008934; doi:10.1080/20002297.2021.1902707)
Supplement: Supplemental Material [file ZJOM_A_1902707_SM4030.zip › Supplementary files/Tab S1 NMR_data.xlsx]

## Sheet: raw_data
sample-id	Groups	Acetate	Acetone	Alanine	Butyrate	Choline	Citrate	Creatine	Dimethylamine	Ethanol	Formate	Glutathione	Glycerol	Glycine	Histidine	Lactate	Lysine	Methanol	Methionine	Methylamine	O-Phosphocholine	Phenylalanine	Propionate	Pyruvate	Succinate	Taurine	Threonine	Tyrosine	sn-Glycero-3-phosphocholine
3	PT_G2	2.0395	0.0141	0.0246	0.0392	0.0046	0.0102	0.013	0.0025	0.0162	0.048	0.0112	0.073	0.0909	0.0154	0.0315	0.028	0.0653	0.0059	0.0039	0.0044	0.0346	0.1322	0.0199	0.0372	0.0633	0.0106	0.0348	0.0031
4	PT_G2	3.0452	0.0387	0.017	0.1194	0.007	0.0164	0.0137	0.0026	0.0351	1.2938	0.0142	0.1579	0.0396	0.012	0.0565	0.0215	0.04	0.0049	0.0066	0.0016	0.0141	0.4988	0.0429	0.0639	0.0456	0.0084	0.0146	0.0029
18	PT_G2	3.6413	0.0436	0.0235	0.0207	0.002	0.0056	0.0232	0.0022	0.0769	0.7157	0.0129	0.0685	0.1649	0.0152	0.1656	0.0344	0.0402	0.0053	0.0025	0.0014	0.0206	0.7262	0.062	0.013	0.014	0.0087	0.0477	0.001
20	PT_G2	3.6769	0.0214	0.0749	0.0389	0.01	0.0119	0.0209	0.0041	0.0197	0.0199	0.016	0.0973	0.2079	0.0299	0.0344	0.0819	0.0462	0.0059	0.0071	0.0105	0.0428	0.3271	0.0642	0.0449	0.0798	0.0143	0.0428	0.0052
27	PT_G2	5.1096	0.0421	0.0273	0.0611	0.0087	0.0148	0.0268	0.005	0.0253	0.8269	0.0156	0.1402	0.1054	0.0127	0.0584	0.0611	0.0389	0.0101	0.0055	0.0106	0.0285	0.3258	0.0733	0.0611	0.1154	0.0096	0.0349	0.0051
34	PT_G2	1.904	0.0098	0.0225	0.0146	0.0076	0.0066	0.0115	0.0028	0.0271	0.3885	0.0123	0.0535	0.1294	0.0223	0.0185	0.032	0.0331	0.0065	0.002	0.0033	0.0286	0.1395	0.0238	0.0274	0.0598	0.01	0.0423	0.0048
41	PT_G2	4.5431	0.0428	0.0389	0.0713	0.0072	0.01	0.021	0.0042	0.0414	0.3221	0.0163	0.164	0.2463	0.0158	0.036	0.0885	0.0741	0.0161	0.005	0.0043	0.0317	0.5934	0.0643	0.0651	0.0828	0.0091	0.0452	0.0053
42	PT_G2	2.2013	0.0277	0.0615	0.0201	0.0085	0.0076	0.022	0.0028	0.0319	0.5678	0.0139	0.0778	0.3926	0.0458	0.0615	0.0913	0.1102	0.0102	0.0027	0.003	0.0379	0.375	0.0563	0.0335	0.0702	0.0157	0.048	0.0045
70	PT_G2	34.9238	0.169	0.2933	0.4456	0.0726	0.1834	0.2058	0.042	0.258	14.3983	0.2275	1.7395	1.7133	0.1444	0.2464	0.6686	0.7504	0.1056	0.0751	0.1624	0.4336	1.8041	0.4958	0.8459	1.3853	0.1434	0.5717	0.0802
77	PT_G2	1.5124	0.0103	0.0106	0.0299	0.0028	0.0092	0.0048	0.002	0.0135	1.115	0.0129	0.0912	0.0449	0.0122	0.0366	0.0123	0.0448	0.0029	0.0043	0.0016	0.0165	0.1544	0.0329	0.0388	0.0319	0.0116	0.0122	0.0019
81	PT_G2	17.525	0.1442	0.3595	0.1257	0.0746	0.0153	0.1153	0.0199	0.0899	0.0233	0.0493	0.1567	1.1555	0.0578	0.1956	0.3735	0.1019	0.0203	0.025	0.0159	0.1118	1.8661	0.3273	0.0847	0.5176	0.0094	0.1345	0.0207
82	PT_G2	3.7063	0.0161	0.0375	0.0515	0.0078	0.0173	0.016	0.0044	0.0259	0.1639	0.0254	0.0658	0.3031	0.0122	0.0235	0.1138	0.066	0.0071	0.0012	0.003	0.0472	0.2496	0.0391	0.0305	0.0783	0.0102	0.0606	0.0063
84	PT_G2	4.0515	0.0676	0.045	0.0658	0.0088	0.0159	0.0464	0.0038	0.0338	0.4519	0.0133	0.0935	0.153	0.0114	0.0748	0.0923	0.0423	0.0141	0.0021	0.0048	0.027	0.504	0.0842	0.0763	0.0585	0.017	0.0358	0.0054
86	PT_G2	2.6033	0.0152	0.0198	0.041	0.0031	0.0153	0.0165	0.0026	0.0242	1.439	0.0181	0.1247	0.167	0.0149	0.0232	0.0524	0.0704	0.0069	0.0025	0.0062	0.0227	0.1767	0.0324	0.0587	0.0681	0.0123	0.0318	0.0054
93	PT_G2	3.8329	0.0339	0.0525	0.0462	0.0061	0.0069	0.0147	0.0044	0.0348	0.3988	0.0151	0.0577	0.3165	0.0379	0.0138	0.0758	0.063	0.0074	0.0041	0.0039	0.049	0.3675	0.0345	0.0395	0.0603	0.0095	0.0459	0.0034
101	PT_G2	2.0949	0.0136	0.0214	0.0565	0.004	0.0082	0.0136	0.0038	0.0208	0.7368	0.0138	0.0841	0.0629	0.0214	0.0693	0.0215	0.0714	0.0088	0.0043	0.0071	0.0156	0.2113	0.0469	0.0444	0.0627	0.0119	0.0176	0.0039
102	PT_G2	3.0676	0.0348	0.0216	0.0644	0.0043	0.0081	0.0089	0.002	0.0222	0.7604	0.0106	0.0773	0.1183	0.0142	0.0592	0.0259	0.0322	0.005	0.0055	0.0022	0.0211	0.2976	0.0292	0.0541	0.0399	0.0121	0.02	0.0025
104	PT_G2	6.5022	0.063	0.0748	0.0517	0.0115	0.0098	0.0233	0.0047	0.0329	0.1008	0.0166	0.0982	0.2716	0.0252	0.0423	0.0785	0.0469	0.0105	0.0116	0.0088	0.0412	0.7488	0.0643	0.0344	0.0807	0.0119	0.0597	0.0061
113	PT_G2	8.3024	0.1362	0.0476	0.2282	0.0083	0.0155	0.0806	0.0068	0.0516	1.6407	0.024	0.1283	0.3353	0.0225	0.0717	0.113	0.0508	0.0132	0.0055	0.0139	0.0419	1.1684	0.1136	0.106	0.0906	0.0122	0.0595	0.0068
142	PT_G2	5.4302	0.0264	0.0769	0.1059	0.0117	0.0116	0.0286	0.0394	0.0284	0.9392	0.0102	0.052	0.1701	0.0297	0.1759	0.0481	0.042	0.0117	0.0084	0.002	0.0416	0.7773	0.0839	0.0577	0.1181	0.0168	0.0511	0.0045
170	PT_G2	3.8684	0.0153	0.0309	0.0349	0.0051	0.0156	0.0204	0.007	0.0292	1.4325	0.0167	0.1304	0.0904	0.0151	0.1307	0.0252	0.0733	0.0099	0.0055	0.0124	0.0245	0.185	0.1089	0.0712	0.0844	0.015	0.0198	0.0102
189	PT_G2	3.5193	0.0175	0.0315	0.0735	0.0081	0.0101	0.0111	0.0033	0.0283	1.092	0.0115	0.057	0.1849	0.0107	0.0435	0.0452	0.0289	0.0059	0.0047	0.001	0.0332	0.4521	0.036	0.0439	0.074	0.0118	0.043	0.0022
190	PT_G2	6.5222	0.1498	0.0759	0.366	0.0091	0.0313	0.1036	0.009	0.0372	1.5061	0.0287	0.2881	0.6279	0.0165	0.0571	0.1431	0.0802	0.0177	0.0074	0.0142	0.0405	0.8446	0.1785	0.1176	0.1105	0.019	0.0577	0.0165
194	PT_G2	3.9487	0.0306	0.0176	0.0677	0.004	0.0111	0.012	0.0055	0.0332	1.3393	0.0133	0.0978	0.0744	0.0091	0.0697	0.0171	0.0292	0.0064	0.0101	0.0049	0.0214	0.3024	0.04	0.0524	0.0784	0.0131	0.0199	0.0055
196	PT_G2	2.365	0.012	0.021	0.0267	0.0034	0.0077	0.0066	0.0018	0.2007	1.1208	0.0107	0.0603	0.1694	0.0228	0.0586	0.0258	0.0434	0.0074	0.0035	0.0014	0.0322	0.3109	0.0278	0.0404	0.0635	0.013	0.0339	0.0034
208	PT_G2	1.8843	0.0085	0.0125	0.0111	0.0015	0.006	0.006	0.0031	0.0099	0.0686	0.0067	0.037	0.0774	0.014	0.0051	0.0153	0.0778	0.002	0.0036	0.0008	0.0241	0.0911	0.011	0.0073	0.0236	0.0057	0.0293	0.002
215	PT_G2	3.1251	0.0083	0.0213	0.048	0.0063	0.0193	0.0168	0.0061	0.0303	0.8258	0.0159	0.0998	0.0595	0.0199	0.0584	0.0352	0.0477	0.0093	0.0111	0.0109	0.0419	0.1532	0.0393	0.0333	0.0957	0.0124	0.0586	0.0066
230	PT_G2	2.5883	0.0131	0.0273	0.0254	0.0082	0.0131	0.0207	0.0026	0.023	0.6451	0.0083	0.076	0.1395	0.0105	0.0718	0.031	0.1078	0.0057	0.0053	0.0077	0.0195	0.1173	0.027	0.0285	0.1265	0.0082	0.0269	0.0052
242	PT_G2	3.2364	0.0063	0.0325	0.0511	0.0078	0.016	0.0183	0.0036	0.045	0.8307	0.01	0.1195	0.141	0.015	0.1595	0.0471	0.0365	0.0112	0.0036	0.0121	0.023	0.3959	0.0684	0.0914	0.2102	0.0097	0.0357	0.0066
249	PT_G2	5.6881	0.0241	0.0665	0.0506	0.0107	0.0189	0.0295	0.0059	0.0304	1.3239	0.0138	0.1352	0.2252	0.0232	0.1012	0.0526	0.1991	0.0151	0.0095	0.0118	0.0276	0.3657	0.0467	0.0694	0.2271	0.0169	0.0585	0.0113
259	PT_G2	3.6136	0.0082	0.0438	0.0883	0.0112	0.0165	0.0321	0.0047	0.0312	0.7842	0.012	0.0812	0.1396	0.0156	0.1202	0.0553	0.0541	0.0117	0.0066	0.0115	0.0153	0.2849	0.0476	0.0494	0.1295	0.0147	0.02	0.004
275	PT_G2	5.3892	0.0203	0.0683	0.0656	0.0149	0.0185	0.0184	0.0075	0.0294	1.961	0.0126	0.1745	0.2155	0.0133	0.2084	0.123	0.0501	0.0197	0.007	0.006	0.0331	0.1971	0.1278	0.0862	0.2913	0.0151	0.0578	0.0084
280	PT_G2	3.8148	0.0083	0.0117	0.0389	0.0042	0.0143	0.01	0.004	0.0528	0.8071	0.0114	0.1204	0.0709	0.0154	0.0479	0.033	0.0768	0.0066	0.0055	0.0053	0.018	0.1506	0.0181	0.0456	0.1084	0.0101	0.0217	0.0045
302	PT_G2	3.4532	0.0094	0.0291	0.0743	0.0055	0.0151	0.0138	0.0041	0.0561	1.6691	0.0114	0.1244	0.0693	0.0169	0.1386	0.0502	0.0594	0.0129	0.0073	0.0184	0.0219	0.2159	0.0639	0.0901	0.1033	0.014	0.0373	0.0064
310	PT_G2	4.0567	0.0191	0.0179	0.1246	0.0064	0.0167	0.015	0.0028	0.0589	0.8901	0.0109	0.093	0.048	0.0204	0.0889	0.033	0.0625	0.0034	0.0062	0.0057	0.0137	1.102	0.0299	0.0317	0.0755	0.0131	0.0163	0.0031
344	PT_G2	4.1582	0.0228	0.0297	0.091	0.0108	0.0191	0.0163	0.0082	0.0419	1.2669	0.0123	0.1101	0.1151	0.0142	0.0486	0.083	0.0526	0.0124	0.0088	0.0029	0.0266	0.2821	0.0391	0.0532	0.0759	0.0158	0.0465	0.0043
403	PT_G2	3.7215	0.0125	0.0584	0.0665	0.0179	0.0124	0.0234	0.0059	0.1443	0.1441	0.0146	0.0937	0.1319	0.0229	0.0605	0.0784	0.0831	0.0131	0.0094	0.0093	0.0337	0.1934	0.0841	0.0169	0.2362	0.0168	0.0545	0.0045
411	PT_G2	3.7697	0.0047	0.0699	0.1665	0.0083	0.0166	0.036	0.0066	0.0595	0.7679	0.0132	0.1134	0.1143	0.0191	0.3338	0.0318	0.1722	0.0168	0.0062	0.0098	0.0233	0.526	0.117	0.0373	0.2507	0.035	0.0351	0.0167
2	PT_G1	1.2636	0.02	0.0115	0.0183	0.0037	0.0086	0.0114	0.0026	0.0096	0.1215	0.0079	0.0624	0.0287	0.011	0.0134	0.0299	0.0477	0.0034	0.0046	0.0035	0.0105	0.0883	0.0182	0.0212	0.0356	0.0015	0.0098	0.0027
8	PT_G1	0.6777	0.01	0.0087	0.0286	0.0036	0.016	0.0061	0.003	0.0134	1.2207	0.0167	0.1531	0.0647	0.0115	0.0501	0.0101	0.1249	0.0041	0.0029	0.0042	0.0127	0.0721	0.0285	0.0441	0.0411	0.005	0.0102	0.0043
12	PT_G1	1.4407	0.011	0.021	0.0428	0.0034	0.0177	0.0132	0.0046	0.0235	1.2511	0.0182	0.162	0.0386	0.0137	0.1007	0.0114	0.0442	0.0095	0.0029	0.0118	0.0125	0.1485	0.0608	0.0492	0.0651	0.0086	0.0162	0.0062
13	PT_G1	2.4014	0.018	0.0342	0.0637	0.0067	0.0154	0.011	0.004	0.0258	1.471	0.0136	0.1179	0.1115	0.0172	0.0697	0.042	0.079	0.0097	0.0039	0.0049	0.0392	0.1684	0.0605	0.0563	0.1047	0.017	0.0554	0.0041
26	PT_G1	0.9147	0.0095	0.0285	0.0174	0.0027	0.0123	0.0145	0.0016	0.0151	1.018	0.0122	0.2051	0.0486	0.009	0.1173	0.0141	0.0359	0.0038	0.001	0.005	0.0108	0.0983	0.0392	0.0067	0.0788	0.0106	0.0095	0.0039
28	PT_G1	1.4287	0.0074	0.0164	0.0587	0.0027	0.0173	0.0102	0.0034	0.0168	1.3219	0.0124	0.1433	0.0707	0.0146	0.0516	0.0476	0.1666	0.0066	0.0024	0.0074	0.0148	0.1757	0.049	0.0538	0.0623	0.0097	0.0122	0.0039
38	PT_G1	1.2561	0.0113	0.0077	0.0324	0.0018	0.0103	0.0073	0.0027	0.0141	0.919	0.0125	0.0799	0.0306	0.0122	0.0455	0.0143	0.0296	0.0022	0.0035	0.004	0.0119	0.1272	0.0159	0.0271	0.0899	0.008	0.0115	0.0032
39	PT_G1	2.5114	0.0124	0.0557	0.0554	0.0257	0.0164	0.0433	0.0031	0.0476	1.2973	0.0153	0.4834	0.1227	0.0173	0.2297	0.0335	0.0559	0.0124	0.0029	0.0048	0.0329	0.2292	0.0815	0.0986	0.1597	0.0259	0.0311	0.007
57	PT_G1	2.0333	0.0106	0.0459	0.0758	0.0062	0.0139	0.0271	0.0072	0.0545	1.2854	0.0126	0.1765	0.088	0.0216	0.0781	0.0338	0.0431	0.0269	0.0039	0.0185	0.0221	0.2957	0.0948	0.0553	0.0902	0.012	0.0197	0.0106
59	PT_G1	0.7921	0.0149	0.0127	0.0385	0.0053	0.0136	0.0068	0.0037	0.0117	1.1412	0.0233	0.1275	0.0611	0.0126	0.0787	0.0146	0.0777	0.0044	0.0035	0.003	0.0138	0.112	0.0318	0.0624	0.053	0.0093	0.0162	0.0038
64	PT_G1	1.3776	0.0136	0.0169	0.0275	0.0034	0.0161	0.011	0.003	0.0151	1.2162	0.0152	0.1145	0.0594	0.0132	0.1494	0.0151	0.0716	0.0062	0.0028	0.0069	0.0188	0.0702	0.0533	0.0171	0.0954	0.0197	0.0219	0.0065
65	PT_G1	2.0255	0.0318	0.0158	0.0932	0.0043	0.0135	0.0106	0.0027	0.06	0.9527	0.0175	0.1449	0.0789	0.0117	0.1316	0.0293	0.0812	0.0036	0.007	0.003	0.0167	0.2871	0.0288	0.0607	0.0464	0.0124	0.0151	0.0038
66	PT_G1	0.5906	0.0133	0.0081	0.0184	0.0013	0.008	0.0148	0.0017	0.0117	0.2691	0.014	0.078	0.0421	0.0105	0.0161	0.0136	0.0591	0.0033	0.0084	0.0021	0.0131	0.0625	0.0277	0.0113	0.0235	0.0077	0.0118	0.0049
69	PT_G1	1.8636	0.0188	0.0242	0.0459	0.0032	0.0116	0.0103	0.0028	0.479	1.4385	0.0106	1.0884	0.0627	0.0168	0.0944	0.0381	0.1179	0.0047	0.0026	0.0051	0.0228	0.1238	0.0456	0.0098	0.0698	0.0154	0.025	0.0043
71	PT_G1	0.5652	0.0085	0.0246	0.0219	0.0059	0.014	0.0161	0.0041	0.0248	1.0376	0.0128	0.2089	0.0677	0.0176	0.1341	0.0152	0.0385	0.0084	0.004	0.0113	0.0218	0.0367	0.0491	0.0205	0.0899	0.0221	0.023	0.0094
72	PT_G1	0.4715	0.0077	0.0114	0.0246	0.0024	0.0109	0.0087	0.002	0	0.8226	0.0125	0.0967	0.0628	0.0107	0.0817	0.0117	0.0569	0.0036	0.002	0.0057	0.0125	0.0631	0.0264	0.0403	0.0434	0.0111	0.0101	0.0058
74	PT_G1	0.5977	0.0085	0.0229	0.0099	0.0063	0.0067	0.0116	0.0042	0.0274	0.4828	0.0084	0.0718	0.0315	0.0181	0.07	0.0239	0.0386	0.0089	0.0014	0.0082	0.0166	0.041	0.0571	0.0251	0.0217	0.0112	0.0148	0.006
75	PT_G1	2.5524	0.0183	0.0185	0.0391	0.0053	0.0192	0.0177	0.0043	0.0283	1.1986	0.018	0.1609	0.0867	0.0147	0.0522	0.0272	0.0502	0.0084	0.0026	0.0075	0.0225	0.2668	0.0624	0.0739	0.1075	0.0133	0.0215	0.0046
78	PT_G1	2.558	0.0182	0.0389	0.0408	0.0078	0.0123	0.0167	0.0052	0.0284	0.9542	0.0216	0.1334	0.138	0.0154	0.0707	0.0484	0.0515	0.0185	0.0042	0.0108	0.0247	0.2158	0.1001	0.0922	0.1077	0.0114	0.0297	0.0084
79	PT_G1	15.8702	0.1737	0.3251	0.3479	0.056	0.1605	0.0971	0.048	0.1587	11.3438	0.1912	1.165	1.121	0.1402	0.5276	0.4656	0.8074	0.1104	0.0511	0.0544	0.317	0.7852	0.462	0.5258	0.8759	0.1952	0.4935	0.0451
88	PT_G1	1.2757	0.0093	0.03	0.0528	0.0083	0.0127	0.0134	0.002	0.0294	1.4637	0.0138	0.1621	0.1092	0.0101	0.1431	0.0116	0.0602	0.0041	0.0022	0.0036	0.0179	0.0761	0.0474	0.0086	0.091	0.0185	0.0173	0.0056
89	PT_G1	4.1942	0.0411	0.0485	0.0613	0.0114	0.021	0.0383	0.0071	0.0298	1.2638	0.0277	0.1971	0.1197	0.0242	0.0459	0.1126	0.0907	0.0134	0.0114	0.0069	0.0451	0.3873	0.0867	0.0754	0.1089	0.0177	0.0465	0.0085
95	PT_G1	4.7891	0.0277	0.0379	0.1313	0.0168	0.0306	0.0379	0.0107	0.0291	3.1246	0.0276	0.3497	0.192	0.0151	0.1156	0.0545	0.1061	0.0165	0.0053	0.024	0.0336	0.2836	0.1186	0.1193	0.2166	0.0194	0.0425	0.0096
96	PT_G1	1.8225	0.0194	0.0525	0.0842	0.0125	0.0133	0.0212	0.0089	0.0502	1.3319	0.0158	0.1683	0.0893	0.0198	0.1303	0.0254	0.0634	0.0148	0.0045	0.0097	0.0253	0.1801	0.1019	0.1179	0.0486	0.0084	0.0397	0.0122
98	PT_G1	1.0521	0.011	0.0103	0.034	0.0029	0.0091	0.0085	0.0024	0.0109	0.872	0.0184	0.0843	0.0459	0.0111	0.0511	0.0097	0.0523	0.0034	0.0026	0.0024	0.0147	0.1426	0.0333	0.0424	0.0499	0.0142	0.0129	0.0041
107	PT_G1	1.6203	0.015	0.0235	0.0503	0.0052	0.0142	0.015	0.0022	1.6953	1.2638	0.0149	0.3713	0.0863	0.009	0.0836	0.0116	0.0511	0.0067	0.0031	0.0061	0.0155	0.2871	0.0341	0.0152	0.0696	0.0168	0.0167	0.0043
111	PT_G1	0.8485	0.0114	0.0102	0.0267	0.0028	0.0093	0.0069	0.0022	0.0134	0.9261	0.0126	0.1088	0.0509	0.0132	0.0518	0.0109	0.0378	0.0043	0.0027	0.0049	0.0128	0.086	0.0382	0.0378	0.0438	0.0106	0.0107	0.0064
116	PT_G1	2.4445	0.0434	0.0309	0.1304	0.0068	0.0171	0.0219	0.0113	0.0216	1.2969	0.016	0.1611	0.1181	0.0146	0.1567	0.027	0.0537	0.0077	0.0057	0.008	0.0181	0.3852	0.0484	0.0751	0.1203	0.0089	0.0181	0.0101
117	PT_G1	1.7362	0.0124	0.0205	0.0424	0.0035	0.0157	0.0216	0.0041	0.024	1.1092	0.0136	0.1178	0.0753	0.0112	0.0968	0.0185	0.0703	0.0069	0.0037	0.0076	0.0116	0.2205	0.0589	0.0155	0.068	0.0179	0.013	0.0045
150	PT_G1	1.1971	0.0108	0.0091	0.0343	0.0031	0.0184	0.0052	0.0029	0.0167	1.8119	0.0178	0.2064	0.104	0.0145	0.0488	0.0119	0.0856	0.0026	0.0027	0.0044	0.015	0.1609	0.0349	0.0657	0.0601	0.0107	0.0138	0.0043
161	PT_G1	0.8943	0.0095	0.0052	0.0139	0.0017	0.0064	0.0038	0.0018	0.0112	0.8266	0.0083	0.0656	0.0356	0.011	0.0396	0.0131	0.0297	0.0015	0.0024	0.0021	0.0122	0.1163	0.0148	0.0308	0.0271	0.0063	0.0087	0.0031
188	PT_G1	1.6239	0.0064	0.0106	0.0435	0.0025	0.0128	0.0073	0.0106	0.0162	1.0455	0.014	0.0725	0.0704	0.01	0.0461	0.016	0.0385	0.0044	0.0031	0.0041	0.01	0.1244	0.0289	0.0453	0.0361	0.0095	0.0162	0.0041
192	PT_G1	3.0049	0.0211	0.0852	0.075	0.0213	0.0256	0.017	0.0202	0.0522	1.3449	0.0216	0.138	0.2376	0.0287	0.1895	0.0515	0.1296	0.0214	0.0037	0.0334	0.0587	0.1866	0.2196	0.1317	0.112	0.0184	0.0838	0.0159
199	PT_G1	2.0942	0.0108	0.0194	0.0583	0.0068	0.0101	0.0164	0.0033	0.0303	1.2294	0.0164	0.1635	0.0914	0.0134	0.1384	0.0128	0.0697	0.0085	0.0024	0.007	0.0246	0.1141	0.0755	0.0216	0.1453	0.0148	0.0223	0.0109
200	PT_G1	0.9434	0.0191	0.0088	0.0212	0.0016	0.0085	0.0035	0.0127	0.0181	1.0193	0.0098	0.0637	0.0765	0.0126	0.0173	0.0125	0.0585	0.0037	0.0023	0.0019	0.0183	0.0856	0.0199	0.0336	0.0295	0.0066	0.0137	0.0034
202	PT_G1	1.2521	0.0124	0.0113	0.0334	0.0058	0.0104	0.0115	0.0051	0.0266	0.9492	0.0093	0.0708	0.0708	0.0076	0.0336	0.0115	0.0514	0.0041	0.0033	0.0012	0.0171	0.1048	0.0172	0.0309	0.0522	0.0089	0.0163	0.002
203	PT_G1	3.1047	0.0109	0.0451	0.0625	0.0068	0.0125	0.0223	0.0044	0.0347	1.5879	0.0134	1.0242	0.1727	0.0131	0.1753	0.0163	0.0426	0.0101	0.0028	0.0028	0.0135	0.1918	0.0801	0.0818	0.0773	0.0189	0.0163	0.0089
204	PT_G1	0.4394	0.0064	0.0034	0.0079	0.001	0.0048	0.0049	0.0029	0.0127	0.5482	0.0086	0.049	0.0241	0.0107	0.032	0.0078	0.0575	0.0011	0.0015	0.0032	0.009	0.0419	0.014	0.0199	0.0201	0.0044	0.0055	0.003
209	PT_G1	0.4177	0.0078	0.0118	0.0133	0.0026	0.0086	0.0067	0.0035	0.016	0.738	0.0105	0.0958	0.0347	0.0074	0.104	0.0113	0.1887	0.0047	0.0013	0.004	0.0135	0.0592	0.0206	0.0293	0.0264	0.0091	0.021	0.0089
210	PT_G1	1.6435	0.0092	0.0067	0.0181	0.0015	0.0086	0.0053	0.0025	0.0174	1.0538	0.013	0.0818	0.044	0.0067	0.0232	0.0067	0.1469	0.002	0.0026	0.0038	0.0074	0.0675	0.0176	0.0096	0.0611	0.0078	0.0101	0.0038
212	PT_G1	2.4269	0.0395	0.0405	0.0344	0.0068	0.0136	0.0274	0.0024	0.0291	1.0331	0.0171	0.1256	0.0547	0.0122	0.1369	0.0062	0.2436	0.0052	0.0024	0.0042	0.013	0.2543	0.0692	0.0096	0.1174	0.0187	0.0065	0.0073
29	Healthy	2.1102	0.0505	0.0316	0.0926	0.0035	0.008	0.0162	0.0033	0.2612	0.1036	0.0083	2.0657	0.2664	0.0219	0.0338	0.0762	0.0456	0.0131	0.0028	0.0038	0.0195	0.2257	0.0451	0.032	0.023	0.0072	0.0219	0.0039
30	Healthy	1.5323	0.0198	0.0302	0.0327	0.0038	0.0196	0.0271	0.0051	0.026	1.3044	0.0158	0.4074	0.102	0.0166	0.1266	0.0852	0.1585	0.0134	0.0026	0.0161	0.0186	0.1732	0.1001	0.034	0.1169	0.0159	0.0235	0.007
33	Healthy	0.8413	0.0084	0.0057	0.0205	0.002	0.0093	0.005	0.0014	0.0141	0.8324	0.0085	0.0603	0.0333	0.007	0.049	0.012	0.0256	0.0054	0.0027	0.0012	0.0102	0.0686	0.0196	0.0314	0.0532	0.0048	0.0069	0.0032
37	Healthy	1.018	0.0116	0.007	0.0192	0.002	0.0075	0.0047	0.0014	0.0145	0.8246	0.0081	0.0716	0.0417	0.0107	0.0291	0.0388	0.025	0.0041	0.0026	0.0023	0.0112	0.1143	0.025	0.0351	0.0223	0.0048	0.01	0.0047
122	Healthy	0.871	0.0037	0.0038	0.0111	0.0012	0.0074	0.0105	0.0011	0.0133	0.8465	0.012	0.1265	0.0429	0.011	0.0727	0.0071	0.0281	0.0017	0.0012	0.0053	0.0092	0.0704	0.0297	0.0059	0.0815	0.012	0.005	0.0057
127	Healthy	0.9861	0.0191	0.0116	0.0233	0.0036	0.01	0.0343	0.0023	0.0088	1.0429	0.0159	0.1657	0.0587	0.0105	0.0869	0.0216	0.056	0.0045	0.0018	0.007	0.0115	0.0775	0.0346	0.0144	0.0792	0.0251	0.0109	0.0066
131	Healthy	0.7836	0.0098	0.011	0.0213	0.002	0.0097	0.0103	0.0021	0.0219	1.3082	0.0084	0.1558	0.0574	0.0091	0.0721	0.0118	0.0409	0.0029	0.0031	0.0042	0.0116	0.0886	0.0182	0.0438	0.0772	0.0094	0.0084	0.0074
138	Healthy	0.5506	0.0131	0.0047	0.0101	0.0013	0.0048	0.0042	0.0016	0.0119	0.844	0.0083	0.0904	0.0452	0.0114	0.0391	0.0082	0.0882	0.0029	0.0019	0.0029	0.0127	0.0552	0.0271	0.0068	0.0653	0.0115	0.0071	0.0027
139	Healthy	0.5692	0.0074	0.0049	0.014	0.0011	0.0077	0.0049	0.0013	3.1361	0.8333	0.0129	2.0265	0.0337	0.0107	0.0342	0.0114	0.0451	0.0018	0.0026	0.0033	0.0113	0.0478	0.0128	0.0051	0.0296	0.0098	0.0078	0.0029
518	Healthy	0.8672	0.0267	0.0144	0.0077	0.0008	0.009	0.0064	0.0017	0.0133	0.0111	0.0083	0.022	0.0958	0.0096	0.0193	0.0292	0.0467	0.0044	0.0019	0.0023	0.0147	0.0315	0.0329	0.0132	0.0076	0.0038	0.0105	0.0045
502	Healthy	0.9418	0.0169	0.0136	0.0127	0.0013	0.0072	0.0094	0.0019	0.0157	0.0973	0.0071	0.0316	0.0447	0.0094	0.0471	0.0335	0.0381	0.0034	0.0016	0.0037	0.0134	0.0666	0.0378	0.0159	0.0347	0.0051	0.0219	0.0036
524	Healthy	0.9956	0.0197	0.0213	0.0218	0.0013	0.0108	0.0147	0.002	0.0248	0.8787	0.0088	0.0929	0.0636	0.0115	0.105	0.0173	0.0459	0.0038	0.0025	0.0043	0.0118	0.0724	0.0735	0.0436	0.0646	0.0112	0.0139	0.0063
528	Healthy	1.6728	0.02	0.0165	0.0332	0.0043	0.0091	0.0125	0.0023	0.0264	0.3568	0.0115	0.0985	0.0976	0.0206	0.0374	0.0425	0.0672	0.0064	0.0038	0.0044	0.0171	0.1721	0.0353	0.0315	0.0621	0.0068	0.017	0.0051
529	Healthy	0.5673	0.0147	0.0065	0.0147	0.0018	0.0069	0.005	0.0013	0.0228	0.7904	0.0115	0.0828	0.0359	0.0074	0.0575	0.0214	0.0323	0.0038	0.0018	0.0025	0.0076	0.0754	0.0244	0.0346	0.017	0.0059	0.0056	0.0058
503	Healthy	0.6487	0.0243	0.0072	0.0092	0.0013	0.0067	0.0073	0.0017	0.0149	0.5827	0.0067	0.0675	0.025	0.0099	0.0805	0.0152	0.0476	0.0035	0.002	0.0032	0.0098	0.0714	0.0458	0.0291	0.0361	0.0234	0.0094	0.003
531	Healthy	0.7224	0.0168	0.0146	0.0148	0.0024	0.0122	0.0083	0.0025	0.0278	1.1191	0.0095	0.202	0.0553	0.0126	0.2237	0.0146	0.0932	0.0074	0.0025	0.0043	0.0063	0.0992	0.0648	0.0569	0.0337	0.0255	0.0069	0.009
532	Healthy	0.5533	0.0299	0.0066	0.0169	0.0014	0.0101	0.0062	0.0029	0.0244	1.0402	0.0135	0.1143	0.0558	0.0109	0.0323	0.0044	0.0458	0.003	0.0018	0.0036	0.0112	0.0538	0.0178	0.0101	0.0467	0.006	0.0096	0.0045
536	Healthy	2.8158	0.0219	0.0114	0.0515	0.0038	0.0089	0.0108	0.0018	2.974	1.2689	0.0144	0.1296	0.1606	0.0125	0.0483	0.0157	0.0617	0.0043	0.0013	0.0037	0.0146	0.3862	0.031	0.0101	0.0627	0.0144	0.0158	0.0031
537	Healthy	0.6071	0.0433	0.007	0.0111	0.0015	0.0067	0.0058	0.0015	0.0133	0.4877	0.0075	0.0624	0.035	0.012	0.058	0.0092	0.0359	0.0024	0.0017	0.0027	0.0089	0.0497	0.0265	0.0254	0.0184	0.0082	0.0062	0.0044
538	Healthy	0.7249	0.0172	0.0064	0.0114	0.0014	0.007	0.0053	0.0016	0.0188	0.6032	0.0066	0.1029	0.0357	0.0081	0.0336	0.0199	0.0375	0.0033	0.0017	0.002	0.0085	0.0846	0.0204	0.0324	0.0172	0.006	0.0079	0.005
543	Healthy	0.4632	0.0119	0.009	0.0065	0.0021	0.0151	0.0052	0.0023	0.0109	0.136	0.0103	0.0354	0.0147	0.0134	0.0473	0.03	0.0211	0.0046	0.0026	0.0025	0.0084	0.0298	0.0309	0.0161	0.0052	0.0037	0.0142	0.0034
550	Healthy	0.4472	0.0147	0.0126	0.016	0.0018	0.0061	0.0077	0.0016	0.0182	0.6121	0.0132	0.0731	0.0263	0.0118	0.0587	0.0159	0.0366	0.0041	0.0027	0.0032	0.0136	0.0222	0.0363	0.0281	0.0357	0.0117	0.0109	0.0033
555	Healthy	0.6032	0.0195	0.0179	0.0137	0.0021	0.0092	0.0093	0.0022	0.0133	0.2334	0.0115	0.0607	0.0429	0.0146	0.0638	0.021	0.0431	0.0049	0.0019	0.0037	0.0095	0.0582	0.0483	0.0166	0.0398	0.0156	0.013	0.0066
560	Healthy	1.5308	0.0228	0.0284	0.0301	0.0024	0.0116	0.0161	0.0029	0.0491	1.3855	0.0109	0.0969	0.0653	0.0121	0.1485	0.0315	0.0624	0.0044	0.0021	0.0049	0.0131	0.1049	0.0699	0.0517	0.0695	0.029	0.0099	0.0064
562	Healthy	0.5759	0.0118	0.0089	0.0074	0.0019	0.0059	0.0053	0.0022	0.0192	0.3598	0.0124	0.0678	0.0328	0.0149	0.1332	0.0272	0.0384	0.0036	0.0018	0.0035	0.0087	0.0693	0.0675	0.0286	0.0244	0.0062	0.0092	0.0083
563	Healthy	1.1981	0.0305	0.0153	0.0248	0.0028	0.015	0.0107	0.0036	0.0387	1.2111	0.0091	0.1466	0.0623	0.0177	0.0734	0.0545	0.0687	0.0096	0.0027	0.007	0.0142	0.1194	0.0506	0.0229	0.0558	0.0143	0.008	0.008
564	Healthy	1.6401	0.0202	0.1195	0.0189	0.0137	0.0175	0.0781	0.0064	0.0475	1.223	0.0142	0.1756	0.1168	0.0208	0.6662	0.1898	0.0556	0.0146	0.0038	0.0207	0.0249	0.1078	0.4142	0.1032	0.336	0.0255	0.0372	0.0246
507	Healthy	0.5828	0.014	0.0082	0.0102	0.0017	0.0101	0.0075	0.0019	0.0212	0.1723	0.0109	0.0486	0.0207	0.0141	0.0201	0.0212	0.0365	0.0033	0.0021	0.0028	0.0113	0.0313	0.0205	0.022	0.0302	0.0064	0.0118	0.0045
576	Healthy	0.5228	0.0203	0.0049	0.0102	0.0009	0.0088	0.0057	0.0015	0.0119	0.5152	0.0111	0.0593	0.0322	0.0115	0.047	0.0153	0.0497	0.0025	0.0018	0.0045	0.0103	0.0527	0.0228	0.0312	0.052	0.0046	0.0071	0.005
578	Healthy	0.7632	0.0206	0.0161	0.0098	0.0019	0.0102	0.0108	0.0023	0.0159	0.023	0.0091	0.047	0.0193	0.0136	0.0269	0.0369	0.0301	0.0052	0.002	0.0046	0.0092	0.0406	0.0376	0.0168	0.0267	0.0021	0.0139	0.0039
579	Healthy	0.827	0.0169	0.0197	0.0114	0.0027	0.0141	0.0076	0.0027	0.0201	0.2078	0.0092	0.0597	0.0252	0.0091	0.033	0.0484	0.0301	0.0066	0.0025	0.0032	0.0147	0.0542	0.0502	0.0326	0.0349	0.0108	0.0179	0.0039
508	Healthy	0.4417	0.0125	0.0121	0.016	0.002	0.0136	0.008	0.0019	0.0222	0.6605	0.0128	0.0667	0.0346	0.0111	0.0505	0.0157	0.0416	0.004	0.0027	0.0028	0.0095	0.0432	0.0218	0.0331	0.0326	0.0061	0.0085	0.0068
